# Supplementary material for: From Polygenic Scores to Precision Medicine in Alzheimer’s Disease: A Systematic Review
Source: J Alzheimers Dis. 2020 Apr 21;74(4):1271–83. doi: 10.3233/JAD-191233 (PMC7242840; doi:10.3233/JAD-191233)
Supplement: Supplementary Table 3 [file jad-74-jad191233-s002.xlsx]

## Sheet: Sheet1
	Table 3. Studies examining associations with threshold-based PRS, principle results
	Author and Year	Discovery sample	Target sample	Outcome (measure)	N	PTd	Phenotype/ Correlate	β/ORe/correlation	95%CIf	p	R2 (%)
	Axelrud et al., 2018	IGAP	Brazilian High Risk Study for Psychiatric Disorders, Canadian School Sample	ROCFT, T1-weighted MRI (FreeSurfer)	364 + 352 + 1024 general population adolescents	0.01	Immediate recall	β = - 0.148 (1st sample), - 0.197 (replication)	Not reported	0.002 (1st sample), 0.001 (replication)	Not reported
							Delayed recall	β = -0.211 (1st sample), - 0.215 (replication)	Not reported	<0.001 (1st sample), <0.001 (replication)	Not reported
							Hippocampal volume	β = 0.150 (1st sample), -0.002 (replication)	Not reported	0.045 (1st sample), 0.982 (replication)	Not reported
	Chaudury et al., 2017	IGAP	Sporadic Early Onset AD Cohort, UK	NINCDS-ADRDA	408 cases + 436 controls	0.302	Case/control prediction	Not reported	Not reported	Not reported	0.209
	Escott-Price at al, 2015	IGAP minus GERAD	GERAD, UK	AD diagnosis, ICD-10	3177 cases & 7277 controls	0.5	AD case/ Control prediction	β = 0.327 4.9 x 10 -26	Not reported	4.9 x 10 -26	0.021
	Escott-Price at al, 2017a	IGAP	NIA ADC brain bank, Miami Brain Bank, US	Braak stage & CERAD classification	1011 cases and 583 controls	0.5	Histopathological cas/control status	β = 1.943	Not reported	8.22 x 10-86	Not reported
	Escott-Price et al, 2017b	IGAP	GERAD, UK	AD (ICD-10 diagnosis)	3290 cases and 3849 controls	0.5	AD case/control prediction	AUCmax = 82% (for a lifetime AD prevalence 2%)	78%-85%	Not reported	Not reported
	Foley et al, 2016	IGAP	Cardiff University Repository	Structural MRI: Freesurfer and ExploreDTI metrics	Structural T1 n = 272 Diffusion-weighted n = 197	0.5	Hippocampal volume (left & right)	Not reported	Not reported	L p = 0.017 R p = 0.748	L R2 = 0.021 R r2 = 0.001
							Entorhinal cortex thickness (left & right)	Not reported	Not reported	L p = 0.530 R p = 0.123	L r2 = 0.002 R r2 = 0.009
							Posterior cingulate gyrus thickness (left & right)	Not reported	Not reported	L p = 0.014 R p = 0.483	L r2 = 0.021 R r2 = 0.002
							Parahippocampal gyrus thickness (left & right)	Not reported	Not reported	L p = 0.082 R p = 0.128	L r2 = 0.012 R r2 = 0.009
	Gibson et al, 2017	IGAP	Generation Scotland, UK Biobank	Depression diagnosis, depression family history (self-report)	GS N = 19889, UKBB N = 25118	0.5	Depression diagnosis	GS β = -0.010 UKBB β = 0.011	− 0.053, 0.033 − 0.015, 0.038	6.62×10−1 3.96×10−1	Not reported Not reported
							4th quartile of age of depression onset	GS β = -0.004 UKBB β = 0.007	− 0.039, 0.032 − 0.082, 0.096	8.60×10−1 8.77×10−1	Not reported Not reported
	Hagenaars et al, 2016a	IGAP	UK Biobank	Verbal-numerical reasoning (n = 36,035), reaction time (n = 111,484), memory (n = 112,067), trail making (part A: n = 23,822, part B: n = 23,812), symbol digit substitution (n = 26,913)	112151	0.05	Verbal-numerical reasoning	β = -0.0229	Not reported	1.27 × 10−5	Not reported
						0.5	Reaction time	β = 0.0052	Not reported	0.07	Not reported
						0.1	Memory	β = 0.0114	Not reported	0.0001	Not reported
						0.5	Symbol digit substitution	β = -0.0150	Not reported	0.0065	Not reported
						0.05	Trail making part A	β = 0.0144	Not reported	0.0195	Not reported
						0.5	Trail making part B	β = 0.0168	Not reported	0.0047	Not reported
	Hagenaars et al, 2016b	IGAP	UK Biobank	Educational attainment	112151	NA	Obtained university degree Y/N	LD score regression β = -0.223	Not reported	1.0×10−4	Not reported
	Harris et al, 2014	GERAD	Lothian Birth Cohort 1921 & 1936, Aberdeen Birth Cohort, Manchester and Newcastle Longitudinal Studies of Cognitive Ageing	Moray House Test (MHT), National Adult Reading Test (NART), Mill Hill test (MH).	LBC 1921 N = 550 LBC 1936 N = 1091 NLSCA = 6,063	0.1	MHT age 11 N= 1835	r = 0.050	0.004–0.096	0.032	Not reported
							General Fluid Ability n= 3402	r = 0.005	−0.035–0.046	0.79	Not reported
							Memory n = 3392	r = −0.007	−0.044–0.031	0.73	Not reported
							General speed ability n= 2515	r = 0.007	−0.034–0.048	0.74	Not reported
							Crystalised ability n = 2482	r = 0.010	−0.047–0.067	0.74	Not reported
							Cognitive change n = 3282	r = −0.004	−0.039–0.030	0.8	Not reported
	Hayes et al, 2017	IGAP	TRACTS (US)	3T MRI (FreeSurfer) cortical thickness, BAT-L; DSM-IV PTSD; PSQI; CVLT-II	160	0.2	mTBI x AD PRS association with cortical thickness	β = -1.21	Not reported	0.019	Not reported
							AD PRS association with cortical thickness	β = 0.116	Not reported	0.384	Not reported
	Li et al, 2018	IGAP	UESTC & Tianjin Medical University	3T MRI VBM, Chinese WAIS, N-back (2 and 3 back)	357; 315 replication	0.05	Voxel-wise association with left precuneus	Not reported	Not reported	Uncorrected p < 0.0005 in both datasets	Not reported
							WAIS & N-back		Not reported	p > 0.05 in both datasets	Not reported
	Logue et al, 2017	IGAP	Veitnam Era Twin Study of Aging (US)	CVLT-II, WMS-III, DKEFS and WASI	1176	0.5	Amnesic MCI risk	OR = 1.427	1.090 - 1.869	0.0099	Not reported
							Non-amnesic MCI risk	OR = 1.341	0.957 - 1.878	0.0063	Not reported
	Lupton et al, 2016	IGAP	ADNI; Sydney MAS; OATS and QTIM	3T MRI (FreeSurfer, FSL FIRST)	Older adults n = 1664, Young adults n = 447	0.001	Older adults Hippocampal volume	β = -0.05	Not reported	0.004	0.003
							Older adults Amygdala volume	β = -0.01	Not reported	0.746	0
							Young adults Hippocampal volume	β = -0.06	Not reported	0.111	0.004
							Young adults Amygdala volume	β = 0.02	Not reported	0.734	0
	Marioni et al, 2017	IGAP	Generation Scotland	WDSST, WLMT, Verbal Fluency Test, Mill Hill Vocab Scale	3495	1	Effect per SD of PGRS: Digit Symbol Test	β = -0.28	Not reported	0.25	Not reported
							Effect per SD of PGRS: Logical Memory	β = -0.31	Not reported	0.02	Not reported
	Morgan et al, 2017	IGAP	GERAD Cohort Subset	Clusterin, CRP, CR-1, C1 inhibitor, C9, TCC	93	Genome-wide PRS 0.5	Clusterin	Correlation = 0.2	Not reported	0.05	Not reported
							CRP, complement receptor-1, C1 inhibitor, C9, terminal complement complex	Not reported	Not reported	All >0.05	Not reported
						Immune Specific PRS 0.5	Clusterin	Correlation coefficient 0.25	Not reported	0.02	Not reported
							C1inh	Correlation coefficient 0.22	Not reported	0.05	Not reported
							(C9	Correlation coefficient 0.19	Not reported	0.08	Not reported
							CRP	Correlation coefficient 0.16	Not reported	0.13	Not reported
							CR1 and TCC	Not reported	Not reported	All >0.05	Not reported
	Mormino et al, 2016	IGAP	ADNI (US)	MMSE, CDR, LMT, NINCDS-ADRDA, 3T MRI (Freesurfer), Florbetapir PET, CSF Ab	1197	0.01	Baseline memory	β = -0.077	Not reported	0.002	Not reported
							Longitudinal memory	β = -0.021	Not reported	0.0005	Not reported
							Baseline executive function	β = -0.030	Not reported	0.32	Not reported
							Baseline hippocampus volume	β = -0.018	Not reported	0.01	Not reported
							Longitudinal hippocampus volume	β = -7.02	Not reported	0.06	Not reported
							Progression to MCI/AD	β = 0.49	Not reported	1e-05	Not reported
							CSF Aβ	β = -4.75	Not reported	0.11	Not reported
							Florbetapir Aβ	β = 0.021	Not reported	0.03	Not reported
	Patel et al, 2018	IGAP	BDR (UK)	Histological NINCDS-ADRDA	185	< 0.05	AD Case/control prediction	Not reported	Not reported	>0.05	Not reported
	Polimanti et al, 2017	IGAP	U.S. Army STARRS	PPDS, Post-Concussion Symptom Scale	845	0.001, 0.05	Post-Concussive Symptom Scale	Not reported	Not reported	>0.05	Not reported
	Sabuncu et al, 2011	GERAD	ADNI (US)	3T MRI, Cortical thickness (FreeSurfer)	104	1.47 x 10–7	Inferior frontal cortex	β = -0.17	Not reported	>0.01	Not reported
							Inferior parietal cortex	β = -0.10	Not reported	>0.01	Not reported
							Inferior parietal sulcus	β = -0.06	Not reported	>0.01	Not reported
							Lateral temporal	β = -0.08	Not reported	>0.01	Not reported
							Medial temporal lobe	β = -0.02	Not reported	>0.01	Not reported
							Retrosplenial/ Posterior cingulate	β = -0.27	Not reported	<0.01	Not reported
							Temporal pole	β = -0.15	Not reported	>0.01	Not reported
							CSF Aβ1-42	β =-0.45	Not reported	<10–5	Not reported
							p-tau	Not reported	Not reported	>10–5	Not reported
							t-tau	Not reported	Not reported	>10–5	Not reported
	Tan et al, 2017	IGAP	ADNI, ROS, MAP (US)	CSF Aβ1–42, PET 18F-AV45, CSF total tau	946	p < 10−5	CN individuals, amyloid load	OR = 1.66	95% CI = 1.08–4.59	2.61 x 10 -2	Not reported
							Total tau positivity	OR = 1.31	95% CI = 0.80–2.16	0·28	Not reported
							MCI individuals, amyloid load	OR = 1.71	95% CI = 1.16-2.60	1.15 x 10 -2	Not reported
							Total tau positivity	OR = 1.47,	95% CI = 1.06–2.06,	2.23 x 10 -2	Not reported
	Voyle et al, 2017	IGAP	ADNI, EDAR & DESCRIPTA	CSF Aβ, Tau	ADNI (N = 407) EDAR & DESCRIPA (N= 250)	0.5	ADNI Aβ	AUC = 0.609	Not reported	Not reported	Not reported
							ADNI Tau	AUC = 0.692	Not reported	Not reported	Not reported
							ADNI Total CSF burden	AUC = 0.748	Not reported	Not reported	Not reported
							EDAR & DESCRIPTA Aβ	AUC = 0.671	Not reported	Not reported	Not reported
							EDAR & DESCRIPTA Tau	AUC = 0.590	Not reported	Not reported	Not reported
							EDAR & DESCRIPTA Total CSF burden	AUC = 0.683	Not reported	Not reported	Not reported
	Please note, we report the findings from the most rigorous analysis reported by authors, including models controlling for multiple comparisons. PT reported is either the only one examined or one with strongest evidence if more than one PT was examined.
	ARCRONYMS & ABBREVIATIONS:
	NINCDS-ADRDA: National Institute of Neurological Disorders and Stroke Alzheimer’s Disease and Related Disorders Association
	AD: Alzheimer's Disease
	AD: Alzheimer's Disease
	ADNI: Alzheimer’s Disease Neuroimaging Initiative
	AUC: Area Under Curve
	BAT-L: Boston Assessment of Traumatic brain injury-Lifetime
	BDR: Brains For Dementia Research
	CDR: Clinical Dementia Rating
	CERAD score: Consortium to Establish a Registry for Alzheimer's Disease (CERAD) score
	CR1: complement receptor-1
	CRP: C-reactive protein
	CVLT-II: California Verbal Learning Test-Second Edition
	DESCRIPA: Development of screening guidelines and criteria for predementia Alzheimer’s disease
	DKEFS: Delis–Kaplan Executive Function System
	DSM-IV: Diagnostic and Statistical Manual-IV
	EDAR: Beta amyloid oligomers in the Early Diagnosis of AD and as marker for treatment Response
	FSL FIRST: FSL sub-cortical structure segmentation
	GERAD: Genetic and Environmental Risk for Alzheimer’s disease Consortium
	HR: Hazard ratio
	ICD-10: International Classification of Diseases 10
	IGAP: International Genomics of Alzheimer's Project
	LMT: Logical Memory Test
	MAP: Memory Aging Project
	MCI: Mild Cognitive Impairment
	MMSE: Mini-Mental State Examination
	N-back: Number back
	NIA ADC brain bank: National Institute on Aging-supported Alzheimer's Disease Center brain bank
	OATS: Older Australian Twins Study
	OR: Odds ratio
	PPDS: Pre/Post Deployment Survey
	PSQI: Pittsburgh Sleep Quality Index
	PSQI: Pittsburgh Sleep Quality Index
	QTIM: Queensland Twin Imaging
	ROCFT: Rey-Osterrieth Complex Figure Test
	ROS: Religious Orders Study
	Sydney MAS: Sydney Memory and Ageing Study
	TCC: terminal complement complex
	TRACTS: Translational Research Center for TBI and Stress Disorders US
	UESTC: University of Electronic Science and Technology of China
	VBM: Voxel-based Morphometry
	WAIS: Wechsler Abbreviated Interlligence Scale
	WDSST: Wechsler Digit Symbol Substitution Test
	WLMT: Wechsler Logical Memory Test
	WMS-III: Wechsler Memory Scale-Version III
