# Supplementary material for: From Polygenic Scores to Precision Medicine in Alzheimer’s Disease: A Systematic Review
Source: J Alzheimers Dis. 2020 Apr 21;74(4):1271–83. doi: 10.3233/JAD-191233 (PMC7242840; doi:10.3233/JAD-191233)
Supplement: Supplementary Table 4 [file jad-74-jad191233-s003.xlsx]

## Sheet: Chart 1
		Table 4. Studies examining associations with Bonferroni-significant SNP PRS, principle results
		Author and Year	Sample	Outcome measures	N	No. AD risk SNPs in score	Weighted by effect size Y/N	Phenotype/correlate	β/ORe/correlation/HR	95%CIf	p	R2 (%)
		Adams et al., 2015	Rotterdam Study	MMSE, CAMDEX, DSM-IV	3605 general population adults >55	19	Y	MCI risk	OR = 1.15	1.03-1.28	0.011	Not reported
		Ahmed et al, 2018	Rotterdam Study	MRI volumetric measures, MMSE, CAMDEX, DSM-IV	1270 cases and 7623 controls	20	Y	AD risk	β = 0.073	Not reported	6.53 x 10 -74	Not reported
								White matter lesions	β = 0.012	Not reported	0.448	Not reported
								Hippocampal volume	β = -0.001	Not reported	0.929	Not reported
								Brain volume	β = 0.002	Not reported	0.806	Not reported
		Andrews et al, 2016	PATH	Symbol Digit Test, California Verbal Learning Test, Wechsler Memory Scale, Spot-the-Word Test	2551 general population adults	12	Y	Episodic memory	β = 0.009	Not reported	0.003	Not reported
								Digits Backward	β = 0.002	Not reported	0.003	Not reported
								Spot-the-Word	β = -0.002	Not reported	0.002	Not reported
								Symbols Digits Modalities Test	β = -0.004	Not reported	0.0003	Not reported
		Andrews et al, 2017a	PATH	Symbol Digit Test, California Verbal Learning Test, Wechsler Memory Scale, Spot-the-Word Test	1626 general population adults	24	Y	Immediate recall	β = -1.5	Not reported	<0.05	Not reported
								Digits Backward	β = 0.041	Not reported	>0.05	Not reported
								Spot-the-Word	β = -0.18	Not reported	>0.05	Not reported
								Symbols Digits Modalities Test	β = -1.1	Not reported	>0.05	Not reported
		Andrews et al, 2017b	PATH	MCI-TB, DSM-IV	2078 general population adults	25	N (weighting by explained variance)	Dementia risk	HR = 4.19	1.72-10.20	Not reported	Not reported
								MCI risk	HR = 1.05	0.86-1.29	Not reported	Not reported
		Bressler et al, 2017	ARIC, US	DWRT, DSST, WFT	10359	15	N	DWRT	β = 0.04 (white), -0.015 (African-American)	Not reported	0.008 (White), 0.561 (African American)	Not reported
								DSST	β = 0.00 (White), -0.109 (African-American)	Not reported	0.995 (White), 0.423 (African American)	Not reported
								WFT	β = 0.035 (White), 0.030 (African American)	Not reported	0.428 (White), 0.813 (African American)	Not reported
		Carrasquillo et al, 2015	Mayo Clinic, US	Logical Memory Delayed Recall (from Wechsler Memory Scale-Revised)	2674 (2262 for cognition analysis)	9	Y	LMDR	β = -0.50	-0.78 to -0.10	6.7 x10-4	Not reported
								LMDR 5yr change	β = -0.64	-0.95 to -0.34	1 x 10-4	Not reported
								MCI/LOAD risk	HR = 1.29	1.19-1.39	1.1 x10-9	Not reported
		Chouraki et al, 2016	FHS, 3C, Rotterdam Study, CHS, AGES (Iceland), ROSMAP, ACT and WHICAP	NINCDS-ADRDA	19687	19	Y	Dementia risk (whole population)	HR = 1.17	1.13-1.21	Not reported	Not reported
								Dementia risk in APOE4+ population	HR = 1.24	1.15-1.34	Not reported	Not reported
		Corlier et al, 2018	The Cardiovascular Health Study Cohort, US	Cortical thickness on T1-weight MRI (Freesurfer)	335 general population adults	20 (implicated in immune response only, -APOE)	Y	Overall cortical thinning	β = 0.33	0.236-0.424	< 0.001	Not reported
		Cruchaga et al, 2018	Knight (ADRC), DIAN , ADNI and NIA-LOAD (US)	NINCDS-ADRDA, CSF Aβ1-42, total tau, phosphorylated tau	DIAN (249), Sporadic early onset (358), Familial late-onset (1220), Sporadic late-onset (1247), healthy controls (1011)	21	Y	Case/control prediction, Automsomal Dominent EOAD	OR = 0.96	Not reported	9.73 x 10-1	Not reported
								CSF ptau-Aβ ratio, Autosomal Dominent EOAD	β = 0.18	Not reported	4.36 = 10-2	Not reported
								CSF tau, Autosomal Dominent EOAD	β = 0.08	Not reported	4.27 x 10-2	Not reported
								Case/control prediction, Sporadic EOAD	OR = 2.27	Not reported	1.29 x 10-7	Not reported
								Case/control prediction, Familial LOAD	OR = 1.75	Not reported	1.12 x 10-7	Not reported
								Case/control prediction, Sporadic LOAD	OR = 1.40	Not reported	1.21 x 10-3	Not reported
		Darst, 2017	WRAP	NINCDS-ADRDA; WRAP; PIB-PET; CSF Aβ1-42, total tau, P tau	Cognition 1200, PIB-PET 168, CSF Aβ, T-Tau, P-Tau	17	Y	Cognitive measures	No significant results for any PRS	Not reported	>0.05	Not reported
								CSF Ab42	Immune PRS p = 40.2 Cholesterol PRS β = −113.2 Aβ PRS β = −114.7 Overall PRS β =−96.6	Not reported	Immune PRS p = 0.70 Cholesterol PRS p = <0.0001 Aβ PRS p = <0.0001 Overall PRS p = <0.001	Not reported
								CSF total tau	Immune PRS β = 139.1 Cholesterol PRS β = 26.5 Overall PRS β = 29.3	Not reported	Immune PRS p = 0.01 Cholesterol PRS p = 0.1 Overall PRS p = 0.05	Not reported
								CSF tau phosphorylated	Immune PRS β = 3.6 Cholesterol PRS β = 0.7 Overall PRS β = 0.3	Not reported	Immune PRS p = 0.60 Cholesterol PRS p = 0.7 Overall PRS p = 0.88	Not reported
								CSF Aβ42/Aβ40	Immune PRS β = −0.02 Cholesterol PRS β = −0.01 Aβ PRS β = −0.01 Overall PRS β = −0.01	Not reported	Immune PRS p = 0.05 Cholesterol PRS p = <0.0001 Aβ PRS p = <0.0001 Overall PRS p = <0.0001	Not reported
								PiB-PET	Immune PRS β = 0.02 Cholesterol PRS β = 0.05 Aβ clearance PRS β = 0.05 Overall PRS β = 0.05	Not reported	Immune PRS p = 0.73 Cholesterol PRS p = 0.002 Aβ PRS p = 0.002 Overall PRS p = 0.002	Not reported
		Del Aguila et al, 2018	Knight-ADRC, ADNI	CDR -SB	1499 AD cases	21	Y	Cognitive decline on CDR	β = 0.146	Not reported	0.029	Not reported
		Dube et al, 2013	CSHA	DSM-IV criteria for CIND	484 MCI cases; 459 controls	11	N	Frequency of AD PRS between cases & controls	Not reported	Not reported	0.71	Not reported
		Felsky et al, 2017	ROS and MAP	NINCDS-ADRDA, ROS Cogntive Battery	Cognitive decline (n = 1601),	22	Y	Cognitive decline (global cognition, episodic memory, visuospatial ability, processing speed, working memory)	Min p < 1 × 10− 16 for all measures	Not reported	Not reported	Not reported
					AD histopathology (n = 985),			Diffuse plaques	4.7 x10-21	Not reported	Not reported	Not reported
					Microglial density (n = 184)			Neuritic plaques	1.8 x 10-23	Not reported	Not reported	Not reported
								Aβ total	6.5 x 10-22	Not reported	Not reported	Not reported
								PHF tau	7.1 x 10-20	Not reported	Not reported	Not reported
								NFT	1.2 x 10-22	Not reported	Not reported	Not reported
								Microglial density	0.58	Not reported	Not reported	Not reported
		Habes et al, 2016	SHIP (Germany)	SPARE-AD, SPARE-BA	All ages n = 1689, >65 n = 372	19	Y	SPARE-BA	Not reported	Not reported	All ages p = 0.676 >65 p = 0.352	Not reported
								SPARE-AD	r = 0.044 r = 0.124	Not reported	All ages p = 0.069 >65 p = 0.016	Not reported
		Harrison et al, 2016	UCLA Longevity Center	3T MRI, hippocampal thickness	66	APOE4, CLU & PICALM alleles only	Y	Baseline whole hippocampal thickness	r = 0.44	Not reported	0.02	Not reported
								Change in whole hippocampal thickness	r = 0.25	Not reported	0.048	Not reported
								Change in entorhinal cortex thickness	r = 0.35	Not reported	0.009	Not reported
		Hayden et al, 2015	HRS (US)	TICS-m	n = 7451	11	Y	Cognitive Decline APOE ε4+/G-Score high vs. APOE ε4-/G-Score low Age, sex & education corrected	β = -0.106	Not reported	<0.0001	Not reported
								Cognitive Decline APOE ε4+/G-Score low vs. APOE ε4-/G-Score low Age, sex & education corrected	β = -0.046	Not reported	<.0001	Not reported
								Cognitive Decline APOE ε4-/G-Score high APOE ε4-/G-Score low Age, sex & education corrected	0.0008	Not reported	0.9129	Not reported
		Hohman et al, 2017	ADNI	CSF Aβ-42	786	21	Y	Cognitive Diagnosis (MCI)	β = 2x10-3	3x10-4 - 3x10-3	0.022	Not reported
				CSF Total Tau				Aβ+/Tau-*	β = 1x10-3	-7x10-4 - 3x10-3	0.258	Not reported
								Aβ-/Tau+	β = 4x10-3	7x10-4 - 8x10-3	0.018	Not reported
								Aβ+/Tau+*	β = 2x10-3	8x10-5 - 4x10-3	0.041	Not reported
		Lacour et al, 2017	AgeCoDe, DCN, ACE, ADC	NINCDS-ADRDA	AgeCoDe (n = 853), DCN (n = 812), ACE (n = 1245), ADC (n = 306)	18	Y	Conversion to AD from MCI	HR = 1.18	0.37 - 2.00	0.625	Not reported
		Laitera et al, 2017	Kuopio Normal Pressure Hydrocephalus Registry (Finland)	MMSE, Aβ histology	188	22	Y	Aβ histology	Not reported	Not reported	>0.05	Not reported
		Louwersheimer et al, 2016	ADC, DCN, AgeCoDe and ACE	MMSE, Word list learning immediate recall, Word list learning delayed recall, CSF Aβ CSF ptau CSF tau	1730	18	Y	MMSE Estimated change over time	β = -0.24	Not reported	0.012	Not reported
								Word list learning immediate recall Estimated change over time	β = -0.07	Not reported	0.19	Not reported
								Word list learning delayed recall Estimated change over time	β = -0.04	Not reported	0.383	Not reported
								CSF Aβ	β = -0.65	Not reported	0.09	Not reported
								CSF tau	β = 1.38	Not reported	1.21 x 10 -4	Not reported
								CSF Ptau	β = 1.40	Not reported	1.02 x10 -4	Not reported
		Marden et al, 2016	Health and Retirement Study, US	Word list memory, Informant Questionnaire for Cognitive Decline	8253	22	Y	Association with standardised memory score in Non-Hispanic White (N = 7172)	β = -0.035	-0.050 to - 0.020	<0.001	Not reported
								Association with standardised memory score in Non-Hispanic Black (N = 1081)	β = -0.059	-0.101 to - 0.017	<0.05	Not reported
		Marden et al, 2014	Health and Retirement Study, US	Word list memory, TICS, IQCODE	10401	10	Y	NHW (Race Stratified) N = 8942 Composite memory score	β = 0.07	0.09 - 0.05	<0.001	Not reported
								NHB(Race Stratified) N = 1459 Composite memory score	β = 0.01	0.04 - 0.01	>0.05	Not reported
								NHW (Race Stratified) N = 6675 Dementia probability score	OR = 2.22	1.79 - 2.74	<0.001	Not reported
								NHB (Race Stratified) N=1015 Dementia probability score	OR = 1.33	1.00 - 1.77	<0.05	Not reported
		Martiskainen et al, 2015	Finnish-AD	CSF Aβ􏰀42	702 controls, 890 AD cases; Postmortem cohort (n=59)	22	Y	CSF Aβ􏰀42	β = −0.17	Not reported	<0.001	Not reported
				CSF total tau
				CSF phosphorylated tau Braak stage				CSF total tau	β = 0.17	Not reported	0.006	Not reported
								CSF phosphorylated tau	β = 0.1	Not reported	0.06	Not reported
								Temporal cortex soluble Aβ42	r = 0.43	Not reported	0.001	Not reported
		Papenberg et al, 2016	SNAC-K	Item Associative Memory Task, Free Recall Task, digit cancellation, pattern comparison, Letter Fluency, Category Fluency, Trail Making Test, Digit span	678	3	N	Overall memory performance	Partial eta-squared = 0.011	Not reported	0.02	Not reported
		Pilling et al, 2016	UK Biobank	Parent’s age at death	75244	8	Y	Parent’s age at death	β = -0.011	-0.02 to -0.002	<0.05	Not reported
		Pilling et al, 2017	UK Biobank	Red blood cell distribution width	116666	8	Y	Red blood cell distribution width	β = -0.022	-0.028 to -0.016	<0.05	Not reported
		Rodrıguez-Rodrıguez et al, 2013	Spanish Hospital Cohort	Petersen criteria for amnestic MCI	297	8	Y	Risk of MCI to AD conversion, GRS 3rd tertile vs 1st tertile	HR = 1.32	0.57–3.06	0.505	Not reported
								Speed of MCI to AD conversion, GRS 3rd tertile vs 1st tertile	HR = 2.06	1.07–3.98	0.031	Not reported
		Sapoka et al, 2018	Victoria Longitudinal Study, Canada	Hayling Sentence Completion, Stroop, Brixton Spatial Anticipation, Color Trails	634	7	Y	Cognitive Aging-Genetic Risk Score (CA-GRS) for High Genetic Risk	β = –0.015	Not reported	0.04	Not reported
		Schultz et al, 2017	Wisconsin Registry for Alzheimer’s Prevention	CSF Aβ42, Aβ40, t-tau, p- tau, cardiorespiratory fitness measures	95	4	Y	Aβ42/Aβ40	β = -1.189	20.022 - 20.008	0.001	Not reported
								t-tau/Aβ42	β = 1.096	0.029– 0.224	0.012	Not reported
								p-tau/Aβ42	β = 1.116	0.001– 0.026	0.04	Not reported
								t-tau	β = 0.451	244.578 - 52.911	0.866	Not reported
								p-tau	β = 0.428	28.696 - 3.677	0.422	Not reported
		Sleegers et al, 2015	Flanders-Belgium Cohort	family history, onset age, CSF Aβ1–42, T-Tau, P-Tau	1162 Flanders-Belgian AD patients and 1019 control	22	Y	Aβ1–42	r = -0.28	Not reported	8.9 x 10 -27	Not reported
								t-tau	Not reported	Not reported	>0.05	Not reported
								p-tau	Not reported	Not reported	>0.05	Not reported
		Su et al, 2016	Han Chinese Cohort	Default Mode Network (Data Analysis Toolkit)	Eighty-seven subjects with MCI and 131 HC	11	Y	MCI Left Middle Temporal Gyrus	β = –0.30	Not reported	<0.001	Not reported
								MCI Right Hippocampus/ Parahippocampal gyrus	β = –0.28	Not reported	0.006	Not reported
								Healthy controls No associations	Not reported	Not reported	Not reported	Not reported
		Tosto et al, 2017	National Institute on Aging–Late-Onset Alzheimer’s Disease Family Study, US	NINDS-ADRDA	8116 (4792 European Ancestry and 3324 Caribbean Hispanic Ancestry)	20	Y	AD risk, European Ancestry Cohort	OR = 1.29	1.21–1.37	<0.001	Not reported
								AD risk, Caribbean Hispanic Ancestry Cohort	OR = 1.73	1.57–1.93	<0.001	Not reported
		Verhaaren et al, 2013	Rotterdam Study	MMSE, Rey recall of words, Stroop Test, Letter-Digit Substitution Task, word fluency test, GMSS, CAMDEX	5171	11	Y	Global cognition	Z = -0.08	-0.12 to -0.05	6.7 x 10 -7	Not reported
								Memory	-0.1	-0.14 to -0.06	1.0 x 10 -6	Not reported
								Executive function	-0.07	-0.11 to -0.04	8.7 x 10-5	Not reported
								Processing speed	-0.06	-0.10 to -0.02	-0.003	Not reported
		Wollam et al, 2015	Pittsburgh Primary Care Cohort	CERAD Word List Learning, WMSR-I/II, ROCFT, WAIS-R, Backward Digit Span, oral word association, Trail-Making, Clock Drawing	106	3	N	Global cognition	OR = 3.824	1.333, 10.973	0.013	Not reported
		Xiao et al, 2015	Chinese cohort	AD diagnosis (criteria not specified)	1210	6	Y	AD risk prediction	AUC = 0.63	Not reported	<0.001	Not reported
		Yokoyama et al, 2015	University of California, San Francisco Memory and Aging Center (UCSF MAC)	AD diagnosis (criteria not specified)	376	17	N	AD risk prediction	AUC = 0.62	Not reported	0.73	Not reported
		Please note, we report the findings from the most rigorous analysis reported by authors, including models controlling for multiple comparisons. PT reported is either the only one examined or one with strongest evidence if more than one PT was examined.
		ARCRONYMS & ABBREVIATIONS:
		ADC: Amsterdam Dementia Cohort
		3C: Three City study
		ACE: Fundació ACE
		ACE: the Fundació ACE (Spain)
		ACT: Adult Changes in Thought Study
		AD: Alzheimer's Disease
		ADC: Amsterdam Dementia Cohort
		ADNI: Alzheimer’s Disease Neuroimaging Initiative
		AgeCoDe: Cognition and Dementia in primary care patients
		AgeCoDe: German study on Aging, Cognition and Dementia in primary care patients
		AGES: Age, Gene/Environment Susceptibility Study (Iceland)
		ARIC: Atherosclerosis Risk in Communities (ARIC) Study
		AUC: Area Under Curve
		CDR - SB: Clinical Dementia Rating - Sum of Boxes
		CERAD: Consortium to Establish a Registry for Alzheimer’s Disease (CERAD) Word List Learning Test
		CHS: Cardiovascular Health Study
		CSF: Cerebrospinal fluid
		CSHA: The Canadian Study of Health and Aging
		DCN: German Dementia Competence Network
		DCN: the German Dementia Competence Network
		DIAN: Dominantly Inherited Alzheimer Network study at Washington University
		DWRT: Delayed Word Recall Test; DSST: Digit Symbol Substitution Test; WFT: Word Fluency Test.
		FHS: Framingham Heart Study
		GMSS: Geriatric Mental State Schedule
		HC: healthy controls
		HR: Hazard ratio
		HRS: Health and Retirement Study (US)
		IQCODE: Informant Questionnaire for Cognitive Decline
		Knight-ADRC: Knight-Alzheimer’s Disease Research Center
		MAP: Rush Memory and Aging Project
		MCI: Mild Cognitive Impairment
		MCI-TB; Mild Cognitive Impairment - Test Based
		NIA-LOAD: National Institute on Aging Genetics Initiative for Late-Onset Alzheimer’s Disease (US)
		NINCDS-ADRDA: National Institute of Neurological Disorders and Stroke Alzheimer’s Disease and Related Disorders Association
		OR: Odds ratio
		PIB-PET - Pittsburgh Compound-B Positron Emmission Tomography
		ROS: Religious Orders Study
		ROSMAP: Religious Order Study/Memory and Aging Project
		SHIP: Study of Health in Pomerania (Germany)
		SNAC-K: Swedish National Study on Aging and Care in Kungsholmen
		SPARE-AD: Spatial Pattern of Atrophy for Recognition of Alzheinmer's Disease
		SPARE-AD: Spatial Patterns of Abnormality for Recognition of Early AD; SPARE-BA: Spatial Patterns of Abnormality for Recognition of Early Brain Aging;
		SPARE-BA: Spatial Pattern of Atrophy for Recognition of Brain Atrophy
		TICS: telephone interview for cognitive status
		TICS-m: HRS Telephone Interview for Cognitive Status (Modified)
		TICS-m: Modified Telephone Interview for Cognitive Status
		WAIS: Wechsler Adult Intelligence Scale
		WHICAP: Washington Heights-Inwood Community Aging Project
		WMSR-I/II: Wechsler Memory Scale-Revised Logical Memory I and II
		WRAP: Wisconsin Registry for Alzheimer’s Prevention Cognitive Battery
